# Supplementary material for: Microorganisms in the human placenta are associated with altered CpG methylation of immune and inflammation-related genes
Source: PLoS One. 2017 Dec 14;12(12):e0188664. doi: 10.1371/journal.pone.0188664 (PMC5730116; doi:10.1371/journal.pone.0188664)
Supplement: S1 File — (XLS) [file pone.0188664.s001.xls]

## Sheet: S1_file
Beta differences for the statistically significant differentially methylated probes in relation to the 14 different microbial species
TargetID	UCSC_REFGENE_NAME	UCSC_REFGENE_GROUP	Lactobacillus	P. bivia	G. vaginalis	Peptostreptococcus	E. coli	Alpha streptococcus	U. urealitycum	Staphylococcus	Propionibacterium	Actinomyces Sp.	Corynebacterium Sp.	Staph sp. & Staph Aureus	Strepto Group B	Strepto Group D
(n=1,789 probes)	(n=1,079 unique genes)		(n=44 probes)	(n=63 probes)	(n=53 probes)	(n=13 probes)	(n=53 probes)	(n=167 probes)	(n=21 probes)	(n=40 probes)	(n=2 probes)	(n=2 probes)	(n=24 probes)	(n=40 probes)	(n=1257 probes)	(n=206 probes)
cg05361373	PYCARD	1stExon	-0.511977
cg15247144	PYCARD	Body	-0.353997
cg25052777	TNFAIP8L3	Body	-0.350995
cg01555369	SNORD115-38	TSS1500	-0.276497
cg07704580	SPACA3	3'UTR	-0.27035
cg03754128	LOC643387	Body	-0.178877
cg18359782	CUX1	Body	-0.159025
cg08530205	CUX1	Body	-0.15341
cg08461781	HIST2H2BA	Body	-0.130962
cg04326566	CUX1	Body	-0.12975
cg15399131	RANBP17	Body	-0.082958
cg03195826			-0.063951
cg12501004	RNFT2	Body	-0.056369
cg16637188	TFDP1	Body	-0.051483
cg07395751	XKR5	Body	-0.051104
cg04699462			-0.046453
cg20692980			-0.039199
cg00916454			-0.036765
cg13723594	DAB2IP	Body	-0.03091
cg09313089	CENPV	Body	-0.029223
cg22556898	ACSS1	TSS1500	-0.025499
cg22795764	ANO7	Body	-0.02356
cg13613346	EHMT2	Body	-0.022073
cg13466725	LOC100129066	Body	-0.020654
cg17275991	ZNF419	Body	-0.019668
cg19289921	AEBP1	3'UTR	-0.019421
cg09651302	TPCN2	Body	-0.012943
cg11432275	HTT	Body	-0.011698
cg06865036	CDKN2D	Body	-0.009831
cg05230854			-0.009385
cg25016308	GJB3	TSS1500	-0.006993
cg21900799	PLEC1	Body	-0.003419
cg10007452	PLAGL1	1stExon	-0.001159
cg21331335	KCNV2	TSS200	-0.000187
cg15297628			0.000239
cg20247853	CARKD	Body	0.000365
cg09861476			0.00486
cg23204276	AP1B1	Body	0.00652
cg18342814	C21orf2	Body	0.006592
cg26296574	B3GNT8	Body	0.014606
cg21832447	SCUBE2	Body	0.015672
cg05093836	C6orf134	TSS200	0.017897
cg17177017			0.0329606
cg11821068			0.0567762
cg22159109	PLEK	3'UTR		-0.416118									-0.416118		-0.352797
cg21320242	PPP1R1B	5'UTR		-0.385578
cg23733386				-0.373554									-0.374159
cg10051480				-0.358136									-0.358136		-0.40505
cg04685228				-0.340923
cg15849465	IGF1R	Body		-0.327919											-0.220757
cg26944670	FBXO16	Body		-0.313645
cg16652521				-0.29887
cg04499381	SASH3	TSS1500		-0.292324		-0.072509							-0.292324		-0.427654
cg23809442	FGF14	Body		-0.27878
cg09476950	GPR179	TSS200		-0.277379
cg06341701	HOXD9	TSS1500		-0.243352
cg14740860	ZC3H3	Body		-0.240988											-0.352907
cg09388810	TNRC18	Body		-0.146434									-0.146434		-0.174125
cg05941299				-0.14206											-0.257481
cg05678526	LOC399959	Body		-0.131783											-0.148346
cg25139963				-0.127855											-0.175491
cg04968013	CACNB2	Body		-0.105448
cg00115567	AARS2	Body		-0.104927									-0.104355
cg12858701	TCF7L2	Body		-0.095682											-0.181953
cg27491264				-0.090025
cg14637927				-0.088451
cg24885417	NPY	TSS200		-0.082925											-0.17726
cg00863661	LMF1	Body		-0.074519
cg10538719	DPH5	Body		-0.072801											-0.140233
cg18121190	INPP5A	Body		-0.056268									-0.05523
cg21747090	SNX17	Body		-0.053263									-0.044037		-0.183983
cg09856590	SETD6	Body		-0.052437
cg22343946				-0.051714											-0.143142
cg20679906	WFDC10B	TSS200		-0.05012
cg10500733	TOLLIP	Body		-0.049709
cg20740203	CPEB3	Body		-0.049435											-0.156646
cg13595913	ERMP1	3'UTR		-0.046809
cg01296018				-0.045906
cg00105306	WDR73	Body		-0.044361		-0.057311							-0.056289		-0.252532
cg23080818				-0.041901		-0.046474							-0.045805		-0.40301
cg07144032	IPO11	Body		-0.03489											-0.17816
cg11864201	TBC1D16	5'UTR		-0.031629											-0.13048
cg18370979	FAM172A	Body		-0.03068
cg07873155	POLR1D	3'UTR		-0.02714
cg05262173				-0.024907									-0.024341		-0.163617
cg08617069	SCAMP4	Body		-0.023948									-0.022721
cg07562120	TCF3	Body		-0.022048									-0.021029		-0.220743
cg21472953	GJB5	3'UTR		-0.016182
cg02981208	IFT140	Body		-0.015976		-0.002985							-0.015976		-0.239896
cg04547809	SNORD88A	TSS1500		-0.015131
cg19768143	DAAM1	5'UTR		-0.01333
cg17333398	FBRSL1	Body		-0.011067											-0.21538
cg12538522	MAD1L1	Body		-0.008251											-0.250174
cg22460466	MAD1L1	Body		-0.002596											-0.233459
cg06916873	ECHS1	Body		0.00157									-0.009366
cg13981214	REXO1	TSS1500		0.002079
cg02748293	CDX1	Body		0.005255		-0.004205							-0.004205		-0.235653
cg17636193	KIAA1377	TSS200		0.0072333
cg22614400	GIGYF1	TSS1500		0.009743		-0.024103							-0.024103		-0.222665
cg16146806	PLEKHG5	Body		0.01227											-0.209235
cg14834653	FGFR2	TSS200		0.013302
cg16508168	VKORC1	TSS1500		0.0237364
ch.2.1365132F				0.0546898									0.0175792		0.263353
cg24924779	KCNG1	TSS1500		0.0578505
cg06942370	QSOX2	TSS200		0.100013
cg00540238	CATSPER4	TSS200		0.249349
cg26521011	KRTAP9-8	TSS200		0.556823
cg13463886	LHPP	Body			-0.40987					-0.02418				-0.02418		-0.447171
cg20981791	R3HCC1	Body			-0.394024					-0.011331				-0.011331		-0.452733
cg27160241	EIF3G	Body			-0.390961											-0.361816
cg14655590	WNK2	TSS200			-0.372094					-0.007016				-0.007016		-0.40953
cg17306637	TFB1M	Body			-0.369424					-0.045417				-0.045417		-0.385557
cg03151739	CCM2	TSS200			-0.344841					-0.024134				-0.024134	-0.216017	-0.382265
cg08722638					-0.339654					-0.012742				-0.012742		-0.376283
cg15185538	ALDH18A1	3'UTR			-0.33914					-0.034146				-0.034146		-0.357943
cg11901646	MRPL22	3'UTR			-0.336893											-0.356837
cg14457074					-0.333323											-0.471903
cg12412575	AKAP13	Body			-0.322885					-0.058392				-0.058392		-0.36081
cg02858625	BOC	5'UTR			-0.321573											-0.358486
cg07129067	ZNF385B	Body			-0.310049					-0.030814				-0.030814		-0.349116
cg07371838	GOLT1B	Body			-0.290246					-0.048572				-0.048572		-0.291686
cg23950278					-0.283049											-0.307988
cg14638176	UNC13B	Body			-0.273994											-0.299606
cg05525021	UCP2	TSS200			-0.273331											-0.290114
cg27389684	RAE1	Body			-0.261939											-0.280398
cg07883262					-0.258183											-0.247202
cg14537247	DENND1A	Body			-0.169933											-0.269996
cg03158772	C3orf20	Body			-0.157624
cg15710638	TBC1D16	Body			-0.132077											-0.149946
cg25199575	TMEM232	Body			-0.05959
cg01199928	RUVBL1	Body			-0.051611											-0.226311
cg05885577	CYP17A1	TSS200			-0.040934
cg18260555	RNF213	Body			-0.034573
cg12717963	TRIM7	Body			-0.033427
cg09791102	IL4R	Body			-0.029971
cg19351617	SIGIRR	Body			-0.027356											-0.228427
cg08025415	TLE2	Body			-0.024617											-0.115874
cg05607388	C19orf28	Body			-0.024394
cg17086579	PITPNM1	Body			-0.022442
cg18991242	LOC100132707	TSS200			-0.018009											-0.219312
cg15333769	TPST2	3'UTR			-0.017532											-0.230067
cg18221336	LAPTM5	Body			-0.007707											-0.228718
cg23975355	MSMB	5'UTR			-0.007187											-0.216819
cg04832534					-0.002986
cg05365901	PAX8	Body			0.007685											-0.214978
cg17386899	TMED3	1stExon			0.0393485
cg21781828	MTX3	5'UTR			0.0477128											0.15256
cg24038158	C1orf213	Body			0.059519											0.15256
cg19067791	TTC21B	Body			0.0673413
cg01457986	ZNF518A	5'UTR			0.0729999
cg15309236	BHLHB9	5'UTR			0.137184
cg14598198	CDKN1C	TSS200			0.139412											0.162971
cg00968475	BHLHB9	5'UTR			0.176612
cg12233379	LOC100132111	Body			0.210135
cg04823738					0.235688											0.291127
cg24425838	LOC100132111	Body			0.240618
cg11479419					0.241105
cg11099006	NPB	3'UTR			0.24415											0.311751
cg08703872	LOC100132111	TSS1500			0.294562
cg01746044	ASCC2	TSS1500			0.335808											0.390389
cg04129885						-0.407112
cg13903034	NR6A1	Body				-0.393756
cg05761882	CAPN2	Body				-0.269009
cg15143037	STYXL1	Body				-0.210719									-0.15179
cg03635766	IGFBP4	Body				-0.050529
cg08616234	MIR1276	TSS200				-0.004593			-0.020341				-0.004593
cg27446570	C1orf174	3'UTR				0.039383
cg26220323							-0.648593
cg00775286	CNKSR2	3'UTR					-0.440666
cg11706213	MAGEA5	TSS1500					-0.342124
cg07644321	ADD1	5'UTR					-0.333823
cg20585659							-0.333613
cg25394109	SFRS16	Body					-0.320456
cg04756853	GSDMA	TSS1500					-0.264642
cg03517614							-0.257207
cg12356859	LOC150622	Body					-0.250468
cg06537131							-0.236163
cg26006767	TRIM27	TSS1500					-0.225666
cg12769510							-0.22336
cg11577454	CSF3R	Body					-0.220658
cg13292082							-0.218613
cg14815609							-0.2149
cg06712204							-0.205048
cg12826791	C21orf29	Body					-0.201896
cg16857104	RING1	Body					-0.201297
cg01684006	APLP2	Body					-0.200766
cg13057576	SYNE2	Body					-0.194795
cg03717616							-0.191863
cg16479050	SYNJ2	Body					-0.183843
cg07581031	SPIRE2	Body					-0.169645
cg18046311	CACNB3	3'UTR					-0.169619
cg23245642							-0.168088
cg16333440	ZNF311	Body					-0.156835
cg25845235	SUV39H1	Body					-0.116774
cg11756073							-0.106055
cg05407778	ABTB1	Body					-0.086881
cg19971716	QRFPR	1stExon					0.114845
cg09022422	SLC6A11	TSS200					0.155499
cg15412446							0.16367
cg23109721							0.174547
cg11599539							0.178561
cg18465300							0.198622
cg22624022							0.223757
cg25858261	UPF2	TSS200					0.238543
cg13837721							0.248194
cg19924714	DAAM1	5'UTR					0.250395
cg11204099	ETNK1	TSS1500					0.28057
cg25256669	RAB27A	TSS200					0.281268
ch.1.194404001R							0.293866
cg26729217							0.294377
cg25490585	RAB27A	TSS1500					0.323578
cg19579005							0.36395
cg00662232	RAB27A	TSS1500					0.388807
cg05153851	RAB27A	TSS1500					0.40619
cg06032813	RAB27A	TSS200					0.441222
cg18180935	RAB27A	TSS1500					0.451051
cg10936230	RAB27A	TSS1500					0.464887
cg15345126	RAB27A	5'UTR					0.470264
cg23850707	RAB27A	TSS1500					0.470654
cg22676075							0.592291
cg18334211	PRKAG2	Body						-0.431234
cg26221491	C20orf173	Body						-0.371564							-0.227647
cg14463311	C10orf105	Body						-0.335281
cg09717471	NAALADL2	Body						-0.318064
cg24439307	NAALAD2	3'UTR						-0.313281
cg05292018	TRIM2	Body						-0.303043
cg12397463								-0.277738
cg05793280								-0.218336
cg01664014								-0.181847							-0.2756
cg06406026								-0.171982
cg15120525	LPP	5'UTR						-0.158331
cg04313756	TCL1A	TSS1500						-0.156065
cg19458602	TIMM44	3'UTR						-0.156008
cg14739664	SLC25A2	1stExon						-0.155122
cg22141780	TUBA3D	1stExon						-0.140757
cg00327072	NEURL1B	Body						-0.130437
cg04213700	DTWD2	Body						-0.128497
cg17619053								-0.124534
cg08690976	LYRM2	TSS1500						-0.118378							-0.200508
cg13504434	CABP1	TSS200						-0.116879
cg16252727	DMRTB1	1stExon						-0.110956
cg22871204	BRF2	TSS1500						-0.106752
cg20962833								-0.106207
cg02549834	SEC1	Body						-0.105364
cg06065164	ADRA2C	TSS1500						-0.103152
cg09285525	SLC7A5	Body						-0.098202
cg24634009								-0.096569							-0.120796
cg01678580	MGRN1	TSS1500						-0.095824
cg27095847	PNLDC1	TSS200						-0.094276
cg25575458								-0.093005
cg09900722								-0.092642
cg15660965	FAM165B	5'UTR						-0.089917							-0.084145
cg27410165								-0.086979							-0.077443
cg06205922	C1orf70	Body						-0.086391
cg08817693	C12orf23	TSS1500						-0.085862
cg26858890								-0.085207
cg14810139								-0.085205
cg02319990	NEIL1	Body						-0.084513
cg26206196	NKX2-8	TSS1500						-0.082665
cg26897717	NCCRP1	Body						-0.078442
cg02238387	TBC1D16	Body						-0.077268
cg03139228	ATP9B	Body						-0.074952
cg25770169								-0.072096							-0.16853
cg01827202	DNAJC6	Body						-0.071908							-0.190299
cg19052042								-0.071281
cg14461974	TSSC1	Body						-0.071163							-0.180589
cg05400883								-0.071102
cg14459772								-0.070696
cg04172640								-0.06905
cg02057305								-0.068292
cg20834643								-0.067745
cg00238815	FAM83H	3'UTR						-0.063802
cg03314548	ZNF530	TSS1500						-0.063011
cg12453183								-0.062737
cg13983849	TBC1D19	Body						-0.059998							-0.159584
cg13881299	LRRC43	Body						-0.057749
cg22032812								-0.056732							-0.167216
cg07108351	ANKRD11	Body						-0.056353
cg05647431	SNED1	Body						-0.055723							-0.190983
cg19051661	BMPR1A	5'UTR						-0.055462							-0.190167
cg06502392								-0.054845							-0.177374
cg00863913								-0.054607
cg19760243	NPR1	Body						-0.054463
cg13072246	ARHGAP20	3'UTR						-0.053979
cg22575127	MGMT	Body						-0.053966
cg21430752								-0.052031							-0.074274
cg00152117	ARHGEF11	Body						-0.051919
cg09915601	EPS8L1	Body						-0.051893
cg23835923	SLC39A11	Body						-0.051142
cg26202964	SH3RF3	Body						-0.051128
cg01637548	UCKL1	Body						-0.050998
cg08282037	EPS8L1	Body						-0.049104
cg22654504	ODZ3	Body						-0.048392							-0.212039
cg20597842	APOBEC1	TSS200						-0.048013
cg07150585	C16orf90	TSS1500						-0.047874
cg04904458	EPPK1	1stExon						-0.046949
cg11001247								-0.04631
cg12033125								-0.045671
cg10059178	EPPK1	TSS1500						-0.045064
cg26582677	BANP	Body						-0.044854							-0.136822
cg00351813								-0.044795							-0.191465
cg07583654	ATP9B	Body						-0.043911
cg06445611	GABRR2	TSS200						-0.041969							-0.244524
cg16138910	PTCHD2	Body						-0.040995
cg26914267	LMOD1	Body						-0.0398							-0.221137
cg27551618								-0.038354
cg22901100	USP49	Body						-0.037754
cg27563529	ATF7	3'UTR						-0.037465							-0.193277
cg13952892	FOXRED1	Body						-0.037332
cg19865412	PLS1	5'UTR						-0.035833							-0.212752
cg27645065								-0.035112
cg13353050								-0.034839							-0.219786
cg18551169	TOLLIP	Body						-0.033478
cg26527655	NWD1	Body						-0.033115
cg13762676	TRRAP	Body						-0.0315							-0.238942
cg19390357	SNX29	Body						-0.030127
cg16123760								-0.029981							-0.225099
cg26072939	BDKRB2	Body						-0.028357
cg18100586	C8orf45	TSS200						-0.028042
cg15585843	PA2G4	Body						-0.027174							-0.215515
cg05875308								-0.027051
cg15230622	PSPN	TSS200						-0.026891
cg13597843	BCKDHA	Body						-0.026807							-0.33413
cg26668872	C16orf90	TSS1500						-0.025423							-0.113197
cg03349935	RASL12	TSS1500						-0.024271
cg14758976	HDAC4	5'UTR						-0.023762							-0.232238
cg15807455	TCF7L2	Body						-0.023711							-0.238503
cg14859724								-0.02209
cg03525583	UBE2J2	Body						-0.021654
cg27481124	EXOC4	Body						-0.021415
cg19138227	DBF4B	3'UTR						-0.021249
cg18397726	CHGA	Body						-0.020683
cg16322792	ZNF697	3'UTR						-0.019839
cg05594872	TRIM27	Body						-0.01973							-0.196342
cg18258412								-0.019418
cg07896099	DIP2C	Body						-0.018799							-0.224755
cg05503916	2017-09-09	Body						-0.017767							-0.152479
cg24365098	C11orf84	3'UTR						-0.017621							-0.446599
cg27371456	FBXW4	Body						-0.016962
cg07474672	ANKRD6	TSS1500						-0.016457							-0.283154
cg25164051	ZBTB9	Body						-0.016314
cg24570070	SLC4A11	Body						-0.01512
cg20152585								-0.014686
cg00239071	C14orf68	5'UTR						-0.01429
cg18398570	SLC22A23	Body						-0.013613
cg06535952								-0.012105
cg01543995	SH3BP4	5'UTR						-0.011957
cg06646728	PRKCZ	Body						-0.010581
cg12541239	CKAP4	Body						-0.008965							-0.223632
cg14661969	CPA5	Body						-0.008915
cg16578578	TBCD	Body						-0.007465
cg09096933	FGD4	5'UTR						-0.000957
cg18241635	INTS1	Body						0.003737							-0.225922
cg21747005	MED13L	Body						0.005575							-0.189215
cg05491852	KIAA0495	1stExon						0.0191714
cg08484944	MIA3	Body						0.022921
cg01531665	NOL6	Body						0.0239967
cg02983163								0.0250021
cg27300230	PGAP3	1stExon						0.0269906
cg15472784	KIAA0495	1stExon						0.0280659
cg19893132								0.0300674
cg23906291	PGAP3	1stExon						0.0321257
cg03863549	NOL6	TSS200						0.0350595
cg00773965	VAMP3	TSS200						0.0355993							0.212102
cg00703019	VAMP3	Body						0.0400481							0.157595
cg03630344	VAMP3	Body						0.0405001							0.123978
cg14823007	VAMP3	TSS200						0.0457304							0.270957
cg01067604	VAMP3	TSS200						0.0488744							0.137527
cg05013129	NAB2	TSS1500						0.0555893
cg14498674	SCMH1	5'UTR						0.0594193
cg25594040	VAMP3	Body						0.0617167							0.139263
cg09683562	RNF135	TSS1500						0.0638399
cg21435568	ANKRD29	Body						0.0765539							0.21775
cg23370306								0.0775852
cg11647690	WNT9A	TSS1500						0.0827359
cg14993123	VAMP3	TSS200						0.0981532
cg08856919	RERE	Body						0.12668
cg01513967	RERE	Body						0.13509
cg00120948	RERE	Body						0.228375
cg13841373	RERE	Body						0.235672
cg09539943	RERE	Body						0.241528
cg15889173	RERE	5'UTR						0.245028
cg22736444	RERE	5'UTR						0.314897
cg14583869								0.381474
cg02671126								0.391792
cg15492466	RERE	Body						0.397528
cg23843414	RERE	Body						0.489033
cg24051798									-0.051989
cg13796975									-0.04976
cg26858065									-0.038961			-0.206736
cg13894784	MUPCDH	Body							-0.033926
cg22091236	RPTOR	Body							-0.032937
cg22273955									-0.032288				-0.009489
cg01233518	SIK1	Body							-0.019555
cg11871337	SPIN3	Body							-0.016327
cg06428425	SIK1	Body							-0.010175
cg23732080	CCDC88B	Body							0.001103
cg17613452	C17orf63	5'UTR							0.0422916
cg19521564	DDX60	TSS200							0.056284
cg13593287	SPTB	TSS200							0.0606086
cg27242549	ZC3H8	5'UTR							0.065818
cg06375534	KLHL24	TSS200							0.0678836
cg01824305	DDX60	5'UTR							0.0867278
cg19252175	DDX60	5'UTR							0.110947
cg08375775	DDX60	TSS200							0.121505
cg13198594	DDX60	5'UTR							0.131467
cg19103169									0.239649
cg26354157	GUSBL1	Body								-0.240392				-0.240392		-0.345095
cg01577529	PDPR	Body								-0.034909				-0.034909
cg16774375	ADCY9	Body								-0.029838				-0.029838
cg04515258	RPTOR	Body								-0.015568				-0.015568	-0.284504
cg02857325	MTHFSD	3'UTR								-0.011915				-0.011915	-0.054207
cg22465516	DGKE	Body								0.025137				0.025137		0.18157
cg14608384										0.0348822				0.0348822
cg00021945	ZNF613	TSS200								0.0405712				0.0405712
cg01859486	ZNF613	TSS1500								0.0426177				0.0426177
cg08350776										0.0441409				0.0441409
cg00008033	ZNF613	TSS1500								0.0520304				0.0520304
cg15335436										0.0522455				0.0522455
cg14066280	ZNF613	TSS1500								0.0573032				0.0573032
cg10044179	C21orf81	TSS200								0.065711				0.065711
cg10931190	TSLP	TSS1500								0.0660687				0.0660687
cg06491924	ZNF613	5'UTR								0.0665257				0.0665257
cg18456523										0.0671272				0.0671272
cg11324748	C21orf81	TSS1500								0.0684937				0.0684937		0.115188
cg24828151										0.0827476				0.0827476
cg11398511	KCNK2	5'UTR								0.0847868				0.0847868
cg10089801										0.102236				0.102236
cg06343169	C21orf81	TSS1500								0.102631				0.102631
cg05746227										0.105283				0.105283
cg02249911	CCDC111	3'UTR								0.120354				0.120354		0.186975
cg18681837	C21orf81	Body								0.171773				0.171773
cg17319774										0.184612				0.184612
cg03355998	ZIC4	1stExon								0.185446				0.185446
cg06816156										0.191291				0.191291
cg23165899	ID4	1stExon								0.20261				0.20261		0.401924
cg15036616										0.299773				0.299773
cg11364273	MACROD1	Body									0.033653
cg03423149	MACROD1	Body									0.0535272
cg03225003	NPHP4	Body										-0.106056
cg06826929	PTPRS	Body											-0.173739
cg21480464	PEMT	Body											-0.11306
cg14397918	APBA1	Body											-0.080502
cg15990211	SPTB	TSS1500											0.0228968
cg13518121	PARVA	Body													-0.917657
cg26466274															-0.823426
cg04166638	AZI1	Body													-0.709191
cg16649728	DRAP1	TSS1500													-0.706782
cg18920697															-0.63755
cg13585334															-0.582933
cg16061099	BRUNOL4	3'UTR													-0.541006
cg03885818	CACNA1C	Body													-0.51518
cg10530344															-0.487857
cg22349229	NTN4	Body													-0.470953
cg09987129	RPS6KA2	5'UTR													-0.470846
cg10758676	ZDHHC14	Body													-0.465196
cg08684066	HERC6	TSS1500													-0.459274
cg13528479	STK38	3'UTR													-0.449255
cg14255243	PRKCZ	Body													-0.446077
cg01004457	OR10H3	TSS1500													-0.44213
cg03467235															-0.436951
cg18849725	PCDH12	TSS200													-0.432887
cg22587602	EGR4	5'UTR													-0.428554
cg06115576	DIP2C	Body													-0.41198
cg20687255															-0.410067
cg04946520	DRAM1	Body													-0.39942
cg14190451	AMICA1	1stExon													-0.392358
cg20361909	RPS6KA2	TSS1500													-0.386727
cg15542713	HIVEP3	TSS1500													-0.375809
cg05527091	C1orf159	5'UTR													-0.375719
cg00891541	SMPD3	5'UTR													-0.360009
cg19349920	TFDP1	TSS1500													-0.359968
cg15201399	TRIM27	TSS1500													-0.358799
cg22876446	BRD9	Body													-0.351031
cg03584544															-0.348975
cg27295595															-0.345317
cg01059743	EGR4	5'UTR													-0.339244
cg20065768															-0.337858
cg06789392	MIR501	Body													-0.326693
cg25693265	KDELR2	Body													-0.316901
cg05059644	SNORA70B	Body													-0.316516
cg15099245	C1orf159	5'UTR													-0.315165
cg00965330	ZNF182	Body													-0.314597
cg10556064	SMPD3	5'UTR													-0.314351
cg25741953	ZNF442	5'UTR													-0.31185
cg10443421															-0.306446
cg21014159	DSCAML1	TSS200													-0.305752
cg08847636	ZNF442	5'UTR													-0.302031
cg15526469	HS3ST3A1	Body													-0.291239
cg12419052	ZIC1	TSS1500													-0.288859
cg10466421	JAM2	TSS1500													-0.283467
cg07352054															-0.283058
cg22232500	NCKAP5	Body													-0.282133
cg09888283	SKI	Body													-0.280135
cg00147849															-0.278667
cg27065225															-0.27835
cg03200786	RNF4	5'UTR													-0.277003
cg19993440	PTPN20B	Body													-0.274599
cg16711124															-0.272027
cg25591573	ZNF442	5'UTR													-0.270554
cg00656264	JPH3	Body													-0.26929
cg02143988															-0.266784
cg20961824	C1orf159	Body													-0.264415
cg12915892	NCKAP5	Body													-0.260407
cg08560874	HCG4	Body													-0.257898
cg20914341	DGKI	Body													-0.254166
cg09661951	C2orf40	Body													-0.253396
cg08798685															-0.253271
cg11754357	C1orf159	5'UTR													-0.25298
cg17251265	NLRP1	5'UTR													-0.252902
cg12743165	C1orf159	5'UTR													-0.251909
cg02165151															-0.24944
cg20733761	PCBP3	Body													-0.249142
cg20827128	PHACTR1	Body													-0.248147
cg24428218															-0.247438
cg16446045															-0.246484
cg08039585	C1orf159	Body													-0.246293
cg00525722															-0.244605
cg14326743	ERP44	Body													-0.244407
cg07951579	NUBP1	3'UTR													-0.244366
cg05624396															-0.243193
cg00138041	PRDM8	TSS1500													-0.24314
cg22462235	LEFTY2	TSS1500													-0.242292
cg00040749															-0.241006
cg25021970	KBTBD11	5'UTR													-0.239673
cg24039294	ALDH4A1	Body													-0.23866
cg10156055	MRPL35	3'UTR													-0.238399
cg03049568	TRIM26	5'UTR													-0.237817
cg00890485	SLC8A3	5'UTR													-0.236863
cg24195524	RNF5	Body													-0.234397
cg03238516	ZFAND2A	Body													-0.233666
cg06059043	RAB11FIP3	Body													-0.232912
cg08315421	S100Z	Body													-0.232379
cg07573717	CAPZB	Body													-0.230504
cg17659300															-0.230243
cg12091331	PLAT	TSS200													-0.230224
cg12122737															-0.230006
cg07092797	TOP1MT	Body													-0.229485
cg19860160	C1orf159	3'UTR													-0.228381
cg14764792	ATG5	5'UTR													-0.226269
cg10903132															-0.22614
cg06382930	DPF2	Body													-0.225959
cg14031465	LY6D	TSS1500													-0.225522
cg01581084	OSR2	Body													-0.225219
cg02573357	LAX1	Body													-0.225147
cg00151271	AFAP1	Body													-0.224306
cg13327336	CACNA2D2	Body													-0.223768
cg12452800	TCERG1L	3'UTR													-0.223009
cg22225886															-0.221131
cg05820241															-0.220887
cg09984392	SQLE	1stExon													-0.216908
cg18558006	GALNTL1	TSS1500													-0.216363
cg19539905															-0.214941
cg27116046	KIAA0430	Body													-0.214538
cg08645980	LRP2	3'UTR													-0.213767
cg03610567	TRIM26	Body													-0.213746
cg01616225	GPR56	TSS200													-0.213475
cg05565355															-0.212943
cg08858345															-0.212703
cg16580556	GXYLT2	Body													-0.212254
cg03421014	MGST2	TSS1500													-0.212129
cg06653203	WNT7A	Body													-0.211056
cg06411137	HTATIP2	Body													-0.211054
cg24325215															-0.208869
cg14665825	SSH2	Body													-0.208264
cg02537108	USP35	5'UTR													-0.208243
cg20548888	SFTA3	Body													-0.208036
cg21692308	AMIGO1	3'UTR													-0.207249
cg08758352															-0.207034
cg22331138	SGCE	TSS1500													-0.206644
cg15015070	GIPC2	Body													-0.205935
cg08759957	EGFL8	Body													-0.205581
cg06392169	IRF4	5'UTR													-0.204491
cg24821554	GUCY1B2	Body													-0.204262
cg05944260	SPOCD1	Body													-0.202896
cg24952640	TEAD4	Body													-0.202083
cg05496383	MCCC1	TSS200													-0.201431
cg11891522	KIF2A	Body													-0.201417
cg12821980	NEU3	Body													-0.196715
cg23057220	MUM1	TSS200													-0.196648
cg00145079															-0.195871
cg24968291	TRIM26	Body													-0.195659
cg18499083	C14orf159	Body													-0.195509
cg16370586															-0.19432
cg01257975	CACNA1I	Body													-0.193956
cg26329992	EXOC1	TSS1500													-0.193883
cg17044356	TMEM88	TSS200													-0.193582
cg22272129	TRIM26	5'UTR													-0.193339
cg04216936	TBCK	Body													-0.193181
cg00142036	SEPHS1	5'UTR													-0.192417
cg09112081															-0.191315
cg22890825	LOC283050	Body													-0.190335
cg01658354	NEK9	Body													-0.187866
cg17591574	TOR3A	Body													-0.187605
cg26381364	C12orf42	TSS200													-0.186763
cg08759112	PDE1A	TSS1500													-0.185414
cg25326378															-0.184606
cg04134015	OPA1	TSS1500													-0.183085
cg02148426															-0.182987
cg04842161	SKAP2	Body													-0.182703
cg07323451	ITGAE	Body													-0.182409
cg01518723	NFE2L1	Body													-0.181828
cg09374293	PRMT2	Body													-0.181481
cg01552128	FBXL16	3'UTR													-0.181044
cg17840536	C1orf159	Body													-0.180897
cg04334243	CSRNP3	Body													-0.18083
cg25124064	TCTN1	TSS1500													-0.180372
cg17289692															-0.178144
cg02638523	AGAP1	Body													-0.176504
cg26514578	CRMP1	Body													-0.176264
cg00792053															-0.17581
cg04987071															-0.175143
cg24636969	ZNF704	Body													-0.174578
cg16705086	INSL3	Body													-0.174011
cg12010413															-0.173875
cg20326622	INTS4L1	Body													-0.173429
cg04715503	CLDN9	1stExon													-0.171425
cg18596616	PLEKHG4B	Body													-0.171302
cg09428868	AFAP1	Body													-0.171159
cg02895698	ITFG3	5'UTR													-0.170982
cg13255398	PLEKHA7	Body													-0.170391
cg23349301															-0.16958
cg13318256	CHKA	Body													-0.167704
cg27261002	TRA2B	TSS1500													-0.16688
cg00157477	HLA-H	Body													-0.166526
cg03191504	RNF149	Body													-0.166337
cg14241662	YBX2	TSS1500													-0.166297
cg11263617															-0.16617
cg25155298	TRERF1	5'UTR													-0.165887
cg23911229	GRIP1	Body													-0.16515
cg16427315	CCR3	TSS1500													-0.165131
cg06727955															-0.164945
cg26541533															-0.164555
cg15189031	PACSIN1	Body													-0.164499
cg13887205															-0.163964
cg00827895	CPNE5	Body													-0.163921
cg18952506	RIN2	Body													-0.163685
cg04921315															-0.16312
cg08045599	PRKY	TSS1500													-0.162597
cg14181425															-0.162521
cg03370106	VGLL4	Body													-0.162392
cg05287372	C3orf64	Body													-0.161778
cg10275917	COL28A1	Body													-0.161279
cg02079700															-0.161077
cg03512414	RIN2	Body													-0.160673
cg17544584	HECW1	Body													-0.160596
cg06600287	ECHDC2	TSS1500													-0.160566
cg02590060	C1orf123	Body													-0.160545
cg16175703															-0.159781
cg27009812	CLDN9	1stExon													-0.159669
cg03276785															-0.159325
cg18328168															-0.158263
cg02665650	ANKS1A	Body													-0.158126
cg02168584															-0.158061
cg00056541															-0.157627
cg16267112															-0.157472
cg23047415	SLC45A2	Body													-0.15675
cg11617816	NFATC2	3'UTR													-0.156385
cg15383087	ZFP82	TSS1500													-0.156327
cg18265845	RNF5	Body													-0.155694
cg01635555															-0.155058
cg19812944	PRKAR1B	TSS1500													-0.154707
cg13126638	SCNN1A	TSS1500													-0.154479
cg17017514															-0.154452
cg02696881	RPL32P3	Body													-0.15358
cg02212836	LY86	1stExon													-0.153039
cg04205412															-0.153029
cg10422709															-0.152851
cg08644598															-0.152736
cg13195895	BCL9	TSS1500													-0.152691
cg13216327	SPATA22	TSS200													-0.152282
cg23366166	FEZ1	TSS1500													-0.152209
cg09584358															-0.15201
cg05562844															-0.151912
cg18057513	NEK5	TSS1500													-0.151754
cg17716663	FOSB	3'UTR													-0.151724
cg27511413	ASGR1	5'UTR													-0.151283
cg04561571	UBE2N	Body													-0.151053
cg25429719	CRYGD	TSS200													-0.150704
cg05025007															-0.150409
cg13744039															-0.15031
cg24701772	EPS15	TSS1500													-0.149857
cg27311866	DDX4	5'UTR													-0.149741
cg18075666	CALD1	5'UTR													-0.149229
cg05717871	DRD4	Body													-0.149198
cg27118929	MIR548H4	Body													-0.149194
cg24281668	TPCN1	5'UTR													-0.148906
cg08472276	C7orf50	Body													-0.148864
cg06365016	PIWIL1	TSS1500													-0.148592
cg25580782	IL15RA	Body													-0.147914
cg08884974															-0.147756
cg00431447	C16orf45	Body													-0.14753
cg09459774	FOXP1	5'UTR													-0.147443
cg10048215	APOLD1	Body													-0.147277
cg12910797	HOXB3	5'UTR													-0.146982
cg25590181	HLA-H	Body													-0.146348
cg11896398															-0.146258
cg05509896	CLDN9	1stExon													-0.146256
cg20882571	LAMP1	Body													-0.146255
cg18605031	C3orf62	1stExon													-0.145343
cg15711288															-0.145331
cg02050985	TBC1D8	Body													-0.145126
cg06650250	LRCH1	Body													-0.144528
cg01681525	BAHCC1	Body													-0.144498
cg20614671	SNX8	Body													-0.14449
cg17723761	DPPA3	TSS200													-0.144106
cg14053590	EPO	3'UTR													-0.144098
cg25023596	TAOK3	Body													-0.143837
cg15604337	MYCL1	Body													-0.143692
cg11327857	FGF2	TSS1500													-0.143538
cg05941376	WWC1	Body													-0.143461
cg20080878															-0.143191
cg12927277															-0.143015
cg24760597	ANK3	Body													-0.14299
cg04232972															-0.142876
cg24406391	ARHGEF2	Body													-0.142142
cg10298741	ZFHX3	5'UTR													-0.14204
cg19913626															-0.142012
cg00766964															-0.141709
cg10629128	HDAC4	Body													-0.141662
cg08551725	SCRN1	TSS1500													-0.14147
cg02345613	EIF2C2	Body													-0.140803
cg25349472															-0.140638
cg03623835	CLDN1	TSS1500													-0.140255
cg04464504	C7orf33	Body													-0.140194
cg10782923	DGKA	5'UTR													-0.140162
cg00666280															-0.140128
cg14283454	SMAD7	Body													-0.140057
cg16804165	CKMT1A	3'UTR													-0.13999
cg17617843	C1QTNF3	TSS200													-0.139918
cg25707805															-0.139813
cg26818573															-0.139795
cg09430445	CYP8B1	TSS1500													-0.139568
cg13921640															-0.139555
cg06538684	LOH12CR2	TSS1500													-0.139444
cg20486551															-0.139372
cg08494221	PURG	TSS1500													-0.139352
cg18973515	IGDCC4	Body													-0.138831
cg09694300	SCHIP1	Body													-0.13881
cg20557069	LSS	Body													-0.138736
cg06271652	USP31	Body													-0.138504
cg01124539															-0.138246
cg00687714	CRYM	Body													-0.138084
cg08392784	C16orf90	TSS1500													-0.137937
cg01843272	SBF1	Body													-0.137769
cg25365260	LOC404266	Body													-0.137452
cg17467968															-0.13744
cg13001289	INPP5K	Body													-0.137191
cg17938867	GPSM2	TSS1500													-0.137091
cg24073226															-0.136966
cg10678266	MPP6	5'UTR													-0.136734
cg03173502	JARID2	Body													-0.136692
cg08058408	SYNE2	Body													-0.136423
cg11390741	ITGA9	Body													-0.136383
cg25347526	LOC285419	Body													-0.136346
cg17809170	CSF1R	Body													-0.136056
cg11197630															-0.136041
cg06244906	ZIM2	Body													-0.135988
cg13140464	AP3B2	TSS1500													-0.135906
cg25571880															-0.135799
cg05544396	RRAD	TSS1500													-0.135681
cg11650460	RAB35	Body													-0.135602
cg13670057	ABL1	Body													-0.135359
cg19925872	ZNF710	TSS1500													-0.135113
cg16049597															-0.135106
cg09497752	FLYWCH1	Body													-0.135079
cg02852670	KLHL33	5'UTR													-0.13469
cg18701807	FAM124A	Body													-0.134575
cg05899726															-0.134507
cg23548201	TNK2	TSS1500													-0.134446
cg07166550	ALKBH5	Body													-0.134237
cg11600285															-0.133983
cg14300636	BOLA3	Body													-0.133648
cg24587518	FTMT	1stExon													-0.133561
cg05305046	CARD6	TSS200													-0.133413
cg15440120															-0.133149
cg13633866															-0.132761
cg13252540	ROPN1B	5'UTR													-0.132282
cg05399607	AAA1	TSS1500													-0.132279
cg07696354															-0.132192
cg16091952	ZNF354C	5'UTR													-0.132161
cg00767000	ZCCHC14	1stExon													-0.132098
cg00064020	AP2M1	5'UTR													-0.132057
cg09791673	KIAA0754	1stExon													-0.131883
cg11382082															-0.13188
cg26244225	APOLD1	Body													-0.131821
cg15720675	PRPF3	TSS1500													-0.13172
cg24449463	DCAF6	Body													-0.13168
cg21800196	CELSR3	3'UTR													-0.131583
cg00465958	C7orf13	Body													-0.131447
cg14336872															-0.131337
cg24723373	EGFR	Body													-0.130809
cg01419914	BAHCC1	Body													-0.130753
cg20966539															-0.13058
cg06331700															-0.130429
cg04190813	YBX2	TSS1500													-0.130412
cg23908385															-0.130292
cg25775386	INSL3	Body													-0.129992
cg20055861	MAP2K5	Body													-0.129921
cg00831931	TCF7L2	Body													-0.129815
cg17284119	C6orf186	Body													-0.129708
cg13521205	FAM129B	Body													-0.129605
cg20821271	ADNP2	5'UTR													-0.129552
cg11367159															-0.129504
cg27576615	POLG	Body													-0.129382
cg05049448	SNX8	Body													-0.129082
cg15740759	ERCC1	1stExon													-0.129038
cg18346531	GAS7	Body													-0.128971
cg06231385	FOXK1	Body													-0.128925
cg04848693	MAD1L1	Body													-0.128907
cg02839330	TRIM63	TSS200													-0.128823
cg07067710															-0.128728
cg10068398	EIF2AK4	TSS1500													-0.128595
cg07453857	TNIK	Body													-0.128568
cg27398720	PITX2	Body													-0.128525
cg07357827	SYN2	Body													-0.12835
cg12085119	IRS2	Body													-0.128319
cg09987150	AXIN1	Body													-0.128177
cg18655633															-0.128096
cg01022370	MFHAS1	1stExon													-0.128009
cg15611809															-0.128006
cg19305095	REEP6	Body													-0.127959
cg21245875	TLE3	Body													-0.12795
cg24963001	HOXB3	TSS1500													-0.127816
cg24659437															-0.127811
cg17887272	FRMPD2	5'UTR													-0.127698
cg24683623	FGF2	TSS1500													-0.127688
cg09332353	PRSS16	TSS200													-0.127524
cg01784220	MFHAS1	1stExon													-0.127447
cg09121516	TFAP4	Body													-0.127271
cg01373189	N4BP2L1	TSS1500													-0.127264
cg07385220	DOT1L	Body													-0.127193
cg15204874	SSBP3	Body													-0.12714
cg06915826	DGKA	5'UTR													-0.126994
cg11661493	UBE2O	Body													-0.126949
cg13935127	RIMS3	5'UTR													-0.126888
cg07377446															-0.126875
cg25652751	HMG20A	5'UTR													-0.126805
cg16784745	MIR148B	Body													-0.126566
cg22349442	KRT33A	TSS200													-0.126528
cg01785566	WWOX	Body													-0.126512
cg00321007	CDRT4	3'UTR													-0.126437
cg07034255	MTMR12	Body													-0.126311
cg01996653	SYT7	Body													-0.126163
cg13214162															-0.126059
cg11191368	ZNF704	TSS200													-0.126025
cg08703151	WFS1	Body													-0.125845
cg13508175															-0.12582
cg23043230	BAIAP2L1	Body													-0.12579
cg00827893	PDS5B	5'UTR													-0.125709
cg07661899	TENC1	TSS1500													-0.125472
cg12492087	ZFP106	TSS200													-0.125429
cg18955367	LMTK3	Body													-0.125311
cg12803053	NSMCE2	Body													-0.125095
cg09421083	INPP5A	Body													-0.125058
cg16767867	SORBS2	5'UTR													-0.12494
cg20071744	TRAPPC9	Body													-0.124911
cg27049654															-0.124894
cg21550107															-0.124846
cg07531343	MGAT5	Body													-0.124827
cg12801917	FAM18B2	Body													-0.124601
cg24211214															-0.124559
cg06330323	TSC2	Body													-0.124549
cg27175112															-0.124438
cg12112556	TNNC2	Body													-0.124431
cg20955836	BMP7	Body													-0.124337
cg09215588															-0.124201
cg13692543	RUSC2	5'UTR													-0.124007
cg12420383															-0.123925
cg16675357															-0.123765
cg26567688	COL4A3BP	Body													-0.123538
cg11122453															-0.123484
cg26862316	AKT2	TSS1500													-0.123442
cg21372451															-0.123427
cg27496296	BAHCC1	Body													-0.123148
cg13060454															-0.123134
cg23998240	INF2	5'UTR													-0.123088
cg05044173	CD4	TSS200													-0.123023
cg07864647	FARP1	Body													-0.122735
cg05172887															-0.122402
cg24696715	TGFB3	Body													-0.122359
cg15830572	CDK11B	Body													-0.122319
cg13753488	RALGDS	Body													-0.122235
cg12532266	GDF9	TSS1500													-0.122175
cg00079388	ZC3H15	Body													-0.122137
cg06708315	SAP30BP	Body													-0.122088
cg19181479	ZNF488	3'UTR													-0.122051
cg25904964															-0.122002
cg17353337	NHSL1	Body													-0.121998
cg16580912	BANP	Body													-0.121939
cg07029002	ROR1	Body													-0.121804
cg11530995	CALML4	1stExon													-0.121701
cg26921566	REEP6	3'UTR													-0.121565
cg09873284	PLEKHM2	Body													-0.121552
cg00978783	C14orf68	TSS1500													-0.121513
cg03475821	MGC23270	Body													-0.121431
cg06826120															-0.1214
cg08680693	DHRS7B	Body													-0.121359
cg24725360															-0.121333
cg22109708	ANKRD43	TSS1500													-0.121288
cg27256309	MAMSTR	TSS1500													-0.120999
cg10598066	ACCS	1stExon													-0.120966
cg04339240	BCAR1	Body													-0.120798
cg07838943	VPS13D	Body													-0.120733
cg15927451															-0.120691
cg08088222	ORAI1	Body													-0.120447
cg03324138															-0.120426
cg23831876	SLC1A4	Body													-0.120304
cg13447099	ECE1	Body													-0.120077
cg19876649	MYOM1	TSS200													-0.119965
cg23445294															-0.119952
cg14644557	ZNF438	5'UTR													-0.119831
cg25416125	DGKA	5'UTR													-0.119801
cg09949789	TBC1D14	Body													-0.11979
cg04928670															-0.119752
cg24881973															-0.119649
cg08227583															-0.119614
cg21331228															-0.119558
cg03413253															-0.119486
cg13565138	S1PR3	5'UTR													-0.119441
cg24395504															-0.11937
cg01186702															-0.119238
cg02839593															-0.1189
cg16766632	LRP1	Body													-0.118838
cg02529358	LOC728264	TSS200													-0.118707
cg03276484	C3orf21	Body													-0.11867
cg08122953	CBFA2T3	Body													-0.118652
cg14215082															-0.118478
cg17153082	ProSAPiP1	Body													-0.118461
cg19589131	KIAA0754	1stExon													-0.118353
cg02218776															-0.118304
cg09935994	ARL4C	TSS1500													-0.118236
cg10996816															-0.118217
cg18210365	RBPMS2	Body													-0.118094
cg02034887	SLC15A2	TSS200													-0.118085
cg27021406															-0.118038
cg03025337	ZNF470	TSS1500													-0.117914
cg20354777	SPSB4	Body													-0.117839
cg10375110	CHRNA9	TSS200													-0.117778
cg20564351	ZDHHC14	Body													-0.11764
cg03138928	EPHX1	5'UTR													-0.117638
cg18542304	IGF1R	Body													-0.117605
cg08808258	CYTSA	5'UTR													-0.117529
cg17668756	UNC5B	Body													-0.117408
cg24172175															-0.117305
cg03412045															-0.117138
cg25607643															-0.117103
cg18207011	RAD51L1	Body													-0.116914
cg24854681	MCM7	Body													-0.116837
cg00455523	ITIH5	Body													-0.116745
cg00283857	ZDHHC14	Body													-0.116506
cg06398474	HDAC4	5'UTR													-0.116226
cg12160087	CCDC64	3'UTR													-0.116221
cg23625458	AKR7L	Body													-0.116021
cg17769793	FAM13A	Body													-0.115853
cg06086141	PYCR2	TSS1500													-0.115843
cg27349540															-0.115774
cg10111335															-0.115763
cg02056893	LMTK2	3'UTR													-0.11575
cg02851047	TSC2	Body													-0.115591
cg01485067															-0.115428
cg19986876	PTPN23	Body													-0.115398
cg25855001	RAP1GAP2	Body													-0.115358
cg14073716	EEF1G	TSS1500													-0.11528
cg07355745															-0.115242
cg10639428	ADCY3	Body													-0.115179
cg11285912	CTBP2	Body													-0.115117
cg11350833	NTN1	Body													-0.115108
cg08461425	KDM2B	Body													-0.115068
cg15709435															-0.114956
cg12196406	FXYD1	TSS200													-0.114908
cg05348216	PRSS16	Body													-0.114818
cg26017874	REG4	Body													-0.114763
cg26916621	MIR10A	TSS200													-0.114698
cg17740722	PEG3	TSS1500													-0.114682
cg22952917	MIR548H4	Body													-0.114471
cg06835777															-0.114364
cg20826671															-0.114134
cg21078963															-0.114128
cg14643001															-0.114115
cg06186450	SHC1	5'UTR													-0.113944
cg02426623	TSPAN9	5'UTR													-0.113825
cg02608963															-0.113809
cg25025992	DNAJA4	TSS1500													-0.113608
cg14334338															-0.113542
cg26576544															-0.113434
cg19130973	IQSEC1	Body													-0.113418
cg21477262	ETNK1	TSS1500													-0.113374
cg04128237															-0.113329
cg08627624															-0.11324
cg00028993	GLTSCR2	TSS1500													-0.113205
cg05288253	ANKRD11	5'UTR													-0.112907
cg20516032	PVT1	Body													-0.112889
cg11847964															-0.112882
cg22699768															-0.112861
cg10174482	INSL3	TSS200													-0.112689
cg23402467															-0.112444
cg23109891	SOX10	Body													-0.112334
cg08170227	ACTN1	Body													-0.112218
cg26202427	ANK3	Body													-0.112214
cg19523667	ZMIZ2	TSS200													-0.112211
cg14713026	MACF1	Body													-0.112118
cg18202834															-0.111996
cg19345678															-0.11198
cg07252933															-0.111724
cg09198601															-0.111599
cg06364159	SAG	TSS200													-0.111463
cg25391117	C1QTNF3	1stExon													-0.111404
cg00402074	GPR116	TSS200													-0.111367
cg25397636	MAD1L1	Body													-0.111353
cg04137530															-0.111134
cg02332766	GTF2A1	Body													-0.11101
cg04023663															-0.110809
cg07177661															-0.110769
cg07307484	MINK1	Body													-0.11076
cg14798641	USP4	3'UTR													-0.110683
cg18709306	NCK2	5'UTR													-0.110679
cg23631321	LRRK1	Body													-0.110554
cg17560283	P2RX3	Body													-0.110466
cg12548824	MTUS1	Body													-0.110285
cg26504906	PRSS16	Body													-0.110201
cg12567521															-0.110196
cg24414282															-0.110185
cg17931972	NEK2	TSS1500													-0.110089
cg15431165															-0.109958
cg03845683															-0.109927
cg02764093	CIT	Body													-0.109924
cg22160735	ATP6V0A1	3'UTR													-0.10986
cg27491190	SLC38A2	TSS1500													-0.109841
cg20481837	MAB21L2	TSS1500													-0.10984
cg14259755	FNBP1	Body													-0.109687
cg03405473	ARSI	Body													-0.10965
cg15736553	VGLL4	Body													-0.109499
cg08287220	CYP3A7	TSS200													-0.109465
cg17964955	RBP3	5'UTR													-0.109423
cg17861206	HPS6	1stExon													-0.109392
cg19555264															-0.109376
cg01943585	CTTNBP2NL	Body													-0.109354
cg27527503	HADH	TSS1500													-0.109308
cg03079818															-0.109202
cg11105610	LGALS3BP	TSS1500													-0.109088
cg01779323	KLRG2	Body													-0.109081
cg02769206	SSH1	Body													-0.108829
cg05567511															-0.108821
cg00615485	CHN2	5'UTR													-0.108821
cg17936236	CREG1	Body													-0.108594
cg25252197	RBM20	Body													-0.108577
cg09374838															-0.108527
cg11662712															-0.108511
cg10717869	SLC41A1	5'UTR													-0.108501
cg14659511	DOCK9	Body													-0.108442
cg25137968	HIST2H2BA	TSS1500													-0.108422
cg06770683															-0.108276
cg08411235	SLC1A2	Body													-0.108229
cg13918804	PRKCZ	5'UTR													-0.108095
cg10976772	ACOT7	Body													-0.108067
cg07373578															-0.107989
cg04561005	KSR1	5'UTR													-0.107988
cg12639558	KDM2B	Body													-0.107977
cg22947000	BCMO1	TSS1500													-0.107893
cg19870370	CRYL1	Body													-0.107883
cg06466348	ADCY7	Body													-0.107662
cg09244707															-0.107639
cg05623815															-0.10752
cg02459416	TMEM88	TSS200													-0.107505
cg13937758															-0.107484
cg13968476	C7orf50	Body													-0.107431
cg21186778	RCL1	Body													-0.107331
cg10061722															-0.107276
cg07827420	2017-09-09	5'UTR													-0.107262
cg00123001															-0.107245
cg19857461	RPTOR	Body													-0.107014
cg26508444	FAM53B	Body													-0.106878
cg14184130															-0.106745
cg05963740	INPP1	TSS1500													-0.106599
cg26334154	TRAK1	TSS1500													-0.106537
cg02012242	SPG7	Body													-0.10648
cg21942438	ZNF619	TSS1500													-0.106479
cg07300610	ZNF688	TSS1500													-0.106442
cg04075024	PPP1CA	Body													-0.106426
cg24040989	SYNPO	TSS1500													-0.106398
cg08348422	AGAP1	Body													-0.106218
cg08102106															-0.106131
cg05891899	TOLLIP	Body													-0.106026
cg21523812	CCDC88C	Body													-0.105972
cg02415651															-0.105964
cg16738453	PPAP2B	Body													-0.105939
cg24691332	PARD3	Body													-0.105931
cg24164517															-0.105883
cg18298494	TGFB3	1stExon													-0.10586
cg03931865															-0.105848
cg12658374	ARL5C	TSS1500													-0.105761
cg26455386	MPRIP	Body													-0.105615
cg27322071	FBXO31	Body													-0.10541
cg13306921	SSBP3	Body													-0.10538
cg04362711	ZFPM1	Body													-0.10537
cg19932079	TGM5	3'UTR													-0.105318
cg19214300	MT1IP	TSS200													-0.105272
cg25712567	PCGF3	5'UTR													-0.105237
cg01201215	ATOX1	Body													-0.105214
cg24488311															-0.105204
cg01843768	MAD1L1	Body													-0.1052
cg20960181															-0.105162
cg27652490	KLHL26	Body													-0.105085
cg04694991	SORBS1	5'UTR													-0.104891
cg07141565	FLJ26850	TSS1500													-0.10483
cg00372375	MFHAS1	1stExon													-0.104696
cg23355492	SP6	TSS1500													-0.104695
cg08027433															-0.104665
cg21007509	RAD51L1	Body													-0.104605
cg24687655															-0.104598
cg00410034	FBXO7	TSS1500													-0.104594
cg08073507															-0.104273
cg24493558															-0.104254
cg18384588															-0.104195
cg02907064	MIR199A1	TSS200													-0.104166
cg13965612	DNM2	Body													-0.104026
cg26341831	TMEM63A	Body													-0.103891
cg01684586	IGFBP7	Body													-0.103836
cg08104999	UPK1B	Body													-0.103831
cg21038703	ASB16	1stExon													-0.103821
cg18912470	POLR2B	Body													-0.10381
cg13555278	EXTL1	1stExon													-0.103796
cg11650704	ADAR	3'UTR													-0.103769
cg23976981															-0.103671
cg00880984	IBTK	TSS1500													-0.103654
cg22724943	MAN1C1	Body													-0.103489
cg20512303	PDLIM4	TSS1500													-0.103486
cg19995539	RAB35	Body													-0.10341
cg15346493															-0.103337
cg08677210	MSI2	Body													-0.103246
cg23689630															-0.103239
cg13848818															-0.102935
cg23431988	PIWIL2	TSS1500													-0.102902
cg02149532															-0.10287
cg00043599	BTBD19	Body													-0.102672
cg06040071	UBTD1	Body													-0.102656
cg25572565															-0.102558
cg09171368															-0.102524
cg02836478	HOXB3	TSS200													-0.1025
cg04555379	MAD1L1	Body													-0.102467
cg25934495	TNFAIP3	Body													-0.102374
cg12814199	CTNNBIP1	5'UTR													-0.102356
cg13266630	SGCE	1stExon													-0.102328
cg11256152	TRAPPC9	Body													-0.102275
cg18544365	MIR199A1	TSS200													-0.102275
cg09644157	NCOR2	Body													-0.10225
cg03057072	ARHGAP12	Body													-0.102212
cg26341453	SESN2	Body													-0.102177
cg01809797	DRG1	Body													-0.102027
cg10502150	ODF4	TSS1500													-0.101901
cg22082456	SCP2	TSS1500													-0.101853
cg17841421															-0.101838
cg22713958	LGALS3BP	TSS200													-0.101816
cg05386320	BMP8B	3'UTR													-0.101805
cg09938664															-0.101514
cg07226964	PPARGC1B	Body													-0.101497
cg16920620	CHN2	5'UTR													-0.101273
cg20214553															-0.101269
cg15323253															-0.101245
cg00247631	TULP1	Body													-0.101099
cg05185738	MIR629	TSS200													-0.100947
cg09292660															-0.100891
cg15563355	SERF2	3'UTR													-0.100863
cg16839921	KCNE3	TSS1500													-0.100817
cg09460229	ZMAT5	Body													-0.100743
cg04406454	TFAP2A	3'UTR													-0.100738
cg20253872	AMPD2	Body													-0.100673
cg20918537	DMXL2	Body													-0.100476
cg26226576															-0.100342
cg16446824	SEMA6A	5'UTR													-0.100284
cg09598276	GGT1	TSS200													-0.100102
cg13600632	FAM125B	Body													-0.100056
cg00494710	PPM1G	TSS1500													-0.100018
cg00882770	HUS1B	1stExon													-0.099993
cg07448742	NRM	Body													-0.099923
cg10495164	EHD1	Body													-0.099605
cg02662417	ARID1B	Body													-0.0995775
cg24028828	CS	TSS1500													-0.09948
cg27065717															-0.0994355
cg20660350															-0.09939
cg23903708	DNMT3A	Body													-0.0993825
cg03499581	SH2D7	TSS200													-0.0992995
cg05917419	ZNF608	Body													-0.0991415
cg18168249															-0.099067
cg05373256	C11orf9	Body													-0.0990425
cg19477674															-0.099001
cg26639985	CCL28	Body													-0.098935
cg08750807	AARS	3'UTR													-0.098839
cg04947533	DCAF5	Body													-0.098779
cg21713780	CHSY1	Body													-0.0987505
cg19376973															-0.098741
cg02127246	RNF222	Body													-0.098739
cg05629195	ABCF3	TSS1500													-0.0985555
cg02881430	FAH	Body													-0.098523
cg18264519	ARID5A	Body													-0.0984515
cg17898621	HTT	3'UTR													-0.0984305
cg06411447	ANKRD11	5'UTR													-0.098413
cg21309845	TMEM95	5'UTR													-0.0984085
cg00499837	PVRL1	Body													-0.098401
cg09895822	BRF1	Body													-0.098366
cg21190038	SERF2	3'UTR													-0.0982325
cg00636737	TCEA2	Body													-0.098163
cg15806588															-0.098115
cg24663521	VANGL2	5'UTR													-0.098092
cg23621817	CHRNA9	Body													-0.0980835
cg02661623	FLJ23834	1stExon													-0.098041
cg04955333	IQCE	Body													-0.097953
cg14972564	EEFSEC	Body													-0.0978995
cg08904394	CCDC88B	Body													-0.0978575
cg13379236	EGF	TSS1500													-0.0978365
cg02942825	GIPR	3'UTR													-0.0978165
cg24728949	EFNA5	Body													-0.0977995
cg14943722	HYAL1	TSS200													-0.097763
cg22073869	FARP1	Body													-0.0976885
cg07685557	KIAA0182	Body													-0.0976755
cg19609923	MYLK2	3'UTR													-0.0976275
cg20491406	NAV1	Body													-0.0974115
cg11801524	SVIL	Body													-0.09738
cg10494981	DIP2C	Body													-0.0973215
cg12175905	PCSK6	Body													-0.0970275
cg10018933	HDAC4	Body													-0.096894
cg09018904	ANO10	3'UTR													-0.0968595
cg15907480															-0.0967775
cg14479704	SYT16	1stExon													-0.0967685
cg02447638															-0.0966995
cg02319818	PAK4	5'UTR													-0.0964815
cg10798225	PTDSS2	TSS1500													-0.0964675
cg00997998															-0.0964005
cg21794941															-0.096331
cg24202468	STK24	Body													-0.096233
cg22866937	KCNS1	TSS1500													-0.096214
cg11730023	CCNY	Body													-0.096168
cg27295642															-0.096099
cg13983182	SLC25A25	Body													-0.0958355
cg17327404	KIAA1522	Body													-0.095544
cg06200397	MICAL3	TSS1500													-0.095543
cg13990585	RGMA	Body													-0.095426
cg26795340	GPD1	3'UTR													-0.09532
cg00502062															-0.0952875
cg24198941	SYNGAP1	Body													-0.095285
cg23237276															-0.0951535
cg27581031	TMEM92	TSS1500													-0.0951305
cg13053825															-0.0951265
cg21286117															-0.095079
cg23313005	FAM193B	Body													-0.095044
cg25278144	TBC1D16	Body													-0.094637
cg16301768	AP2M1	5'UTR													-0.0946005
cg07800034	VASN	Body													-0.0945055
cg11626175	JARID2	Body													-0.094504
cg17923947	C14orf138	TSS1500													-0.094492
cg05426956	HTRA1	Body													-0.094418
cg06840246	KIAA1026	Body													-0.0943995
cg25287198															-0.0943085
cg14050824	EHMT1	Body													-0.0942715
cg07276621															-0.094265
cg06745753	C1orf228	Body													-0.09421
cg24187797	RMND5B	Body													-0.094025
cg12306853	FUCA2	TSS1500													-0.0939655
cg24966958	POPDC2	TSS1500													-0.0936135
cg20812722															-0.093538
cg00456216	SLC9A1	Body													-0.0934585
cg00968167	CAPZB	Body													-0.0934265
cg06754197	MIR199A1	TSS200													-0.093406
cg11822642	LRRC61	5'UTR													-0.09338
cg06356333															-0.093343
cg16500916															-0.0933285
cg09831614	MAD1L1	Body													-0.093299
cg26853064	CFDP1	Body													-0.0932795
cg24309256	AZI2	TSS200													-0.0932275
cg08593157	SMCR5	TSS1500													-0.0932095
cg03575602	CAMK1D	TSS1500													-0.093099
cg16874347	REEP1	Body													-0.0929935
cg01158679	ProSAPiP1	Body													-0.0928875
cg24837084															-0.092678
cg23184518	CTNNA1	Body													-0.092461
cg22804358	CABIN1	3'UTR													-0.092448
cg21277452															-0.0924305
cg12333043	NHSL1	Body													-0.0923955
cg01851968	VASN	5'UTR													-0.0922835
cg11381843	PAQR9	1stExon													-0.0922245
cg22009923	CD151	TSS1500													-0.0921865
cg04027612	GDF5	Body													-0.092112
cg16310003	HPD	TSS1500													-0.0920745
cg23679332															-0.09206
cg14051662	RXRA	Body													-0.091915
cg06207650	EPRS	TSS1500													-0.09191
cg03226203	PLEC1	Body													-0.091894
cg12907587															-0.09189
cg10903916	ASAP2	Body													-0.0918275
cg21364719	ZADH2	Body													-0.091772
cg03325407	BCL2L15	3'UTR													-0.091668
cg16786481	ERN2	TSS200													-0.091526
cg27435103	CNP	Body													-0.0914715
cg16063474	STEAP3	Body													-0.091424
cg24767968	HOXB3	Body													-0.0914
cg02634222	EDN2	3'UTR													-0.091365
cg10898310	UBAC2	Body													-0.091247
cg02686793															-0.091227
cg11486359	SMTNL2	Body													-0.0912185
cg12821724	SLC23A2	5'UTR													-0.0912105
cg01266060	SERPINB6	Body													-0.0911075
cg00549398	RPTOR	Body													-0.0910455
cg09978353	SLC9A3R1	Body													-0.0909435
cg19122004	TMEM155	5'UTR													-0.090894
cg13585927	FAM125B	Body													-0.090889
cg00177875	DGAT2	TSS1500													-0.0907475
cg26780915															-0.0905465
cg12636882	HTT	Body													-0.090175
cg25906537	TYRO3	Body													-0.0901545
cg06264060	MCHR1	TSS200													-0.090085
cg18261944	ZCCHC24	Body													-0.0900835
cg07751803	FKRP	TSS1500													-0.090001
cg10744424															-0.0899915
cg07273992															-0.089945
cg17552116	PLXNA1	Body													-0.089829
cg01280182															-0.0897825
cg14658149															-0.089641
cg26415789	2017-09-09	Body													-0.0896095
cg25301173															-0.0896085
cg12172720	SYNPO	TSS1500													-0.089597
cg15499560	C14orf43	Body													-0.089596
cg18944099	C6orf47	TSS1500													-0.0892905
cg06287665	GRHL2	Body													-0.0892365
cg00696323	ITGB5	Body													-0.0891005
cg03681754	AGXT2	Body													-0.0886115
cg21840908	POR	Body													-0.0885505
cg18575863	ARMC2	Body													-0.088423
cg14518178															-0.0883115
cg14408738															-0.0882085
cg24749866	SH3BP4	5'UTR													-0.088193
cg24691042	UBTD2	Body													-0.0881635
cg08312330	DEFA6	TSS200													-0.0881485
cg11601336	HOMER3	TSS1500													-0.088111
cg15894581	FBXL22	TSS200													-0.08805
cg04872603															-0.088013
cg01517033	WFDC3	TSS1500													-0.0878905
cg03453890	SLC39A4	TSS1500													-0.08787
cg01940657	PCSK7	Body													-0.087785
cg01198391	C1QTNF7	Body													-0.0876375
cg23714707	PEMT	Body													-0.0875325
cg27619367	HEBP1	Body													-0.087523
cg07596645	TNNT2	TSS1500													-0.0873345
cg16171860	RCC2	Body													-0.087314
cg18190866	SF3A1	Body													-0.0872415
cg16434190	EHD1	Body													-0.0871915
cg25840536	RBPMS2	3'UTR													-0.087168
cg00087244															-0.087164
cg12357484	ANO1	Body													-0.0871405
cg25815440															-0.0871035
cg02523400	SERPIND1	TSS200													-0.087001
cg18297705															-0.086941
cg01942816	MIR589	Body													-0.086867
cg20778885															-0.086859
cg26827725	BCMO1	TSS200													-0.0868395
cg13877715	KIAA0319L	Body													-0.0867855
cg00952642															-0.086715
cg01069808	ZNF238	3'UTR													-0.0866685
cg05447343	ALDH3A1	5'UTR													-0.0865395
cg18380808	DPF3	Body													-0.0865295
cg11448366	LRRK1	Body													-0.0864555
cg26710891	METT10D	Body													-0.0864545
cg15923864	TRIM71	Body													-0.086438
cg14604470	FAM102A	TSS1500													-0.086224
cg17920789	LRCH1	Body													-0.086151
cg23750338	SLC45A4	Body													-0.086095
cg09466667	TRAK1	Body													-0.086094
cg06839388															-0.0860765
cg05050341	ENG	TSS1500													-0.086058
cg13707514	FRMD5	Body													-0.0860435
cg13791644	RAB11FIP2	Body													-0.0859825
cg17145235															-0.0859415
cg25013052	SLC44A4	Body													-0.0857855
cg11692403															-0.085774
cg22236066															-0.0855815
cg09005399	GAL3ST3	Body													-0.0854905
cg13150306	VSTM2L	Body													-0.0853495
cg09062708	NFIA	Body													-0.0852785
cg06761220															-0.085115
cg11146023	TMEM51	5'UTR													-0.085015
cg03731727															-0.0850125
cg24744697	ARFIP2	TSS1500													-0.084974
cg11553755	TJAP1	5'UTR													-0.084932
cg25936876	MCPH1	Body													-0.084879
cg19296405	KIAA1683	Body													-0.084778
cg14067244	NAIF1	1stExon													-0.0847165
cg25662428	MKNK2	Body													-0.0846985
cg24276346	KCNG1	Body													-0.084606
cg05387167	HOXB3	TSS200													-0.0846
cg20851097	SPTB	1stExon													-0.084464
cg06486129															-0.084361
cg26621780	RASAL1	Body													-0.084344
cg09543783	FKRP	Body													-0.0840645
cg24541550	MRVI1	TSS1500													-0.0838805
cg01957897															-0.08357
cg09372028	BRD9	Body													-0.0835435
cg11814655	PI4KAP1	TSS1500													-0.0834625
cg07343511	SLC2A7	Body													-0.0834095
cg16620608	MOGAT3	Body													-0.0832045
cg14149701	MUPCDH	5'UTR													-0.083162
cg02365397															-0.0831245
cg06838879	SYNPO	5'UTR													-0.083
cg21563049	MICAL3	Body													-0.0827505
cg21336594	FRAS1	Body													-0.082622
cg09621031	CYB5R2	3'UTR													-0.082574
cg19190519															-0.082413
cg20300093	ADCY5	Body													-0.082185
cg20677171	ZNF787	Body													-0.082099
cg14977938	ZFYVE21	Body													-0.082026
cg01359274	ACACA	Body													-0.081937
cg21973527	KDM4B	Body													-0.0819225
cg07298257	CCDC101	5'UTR													-0.0818495
cg13721644	PTPN23	Body													-0.081732
cg09062970	NDUFV1	TSS1500													-0.081728
cg05181989	WWP2	TSS1500													-0.0817075
cg20068274															-0.081597
cg20856551															-0.0815905
cg05815419	PYROXD2	Body													-0.0814005
cg24950402	STAT5A	Body													-0.081368
cg03491970															-0.0813545
cg02240252															-0.0812755
cg25214561	ATG7	Body													-0.0812705
cg17241447	FBN3	Body													-0.0809755
cg03895914	TFAP4	Body													-0.0809225
cg25552768	LEFTY1	TSS1500													-0.080918
cg00067538	SPATA3	TSS1500													-0.0806555
cg02958947															-0.080439
cg01640150	VCPIP1	1stExon													-0.080437
cg11427928	LRPPRC	TSS1500													-0.080269
cg18692273	TNNT2	TSS1500													-0.08012
cg17456675	MIB2	Body													-0.0800815
cg24437293															-0.080029
cg14136083	CCDC57	Body													-0.079995
cg14119001	INPP5E	Body													-0.0797965
cg08448751	SEMA3G	TSS1500													-0.079511
cg23821812															-0.07949
cg21782813	MAD1L1	Body													-0.079018
cg04876693	ZNF683	TSS1500													-0.078934
cg04169830	THNSL2	5'UTR													-0.0787705
cg16751493	PPP1R7	Body													-0.0785315
cg19034084	ANKRD55	Body													-0.07847
cg01510990	CDYL	Body													-0.0783475
cg07702509	SNORA39	TSS200													-0.078305
cg21565823	BHLHA9	TSS200													-0.0782795
cg05027594	TAPT1	Body													-0.0780595
cg06894723															-0.0779075
cg10809783	SASH1	Body													-0.0776895
cg05562203	ISLR	TSS1500													-0.077569
cg11422851															-0.077478
cg05138138	UXS1	Body													-0.077408
cg06609098	C11orf66	TSS200													-0.0772555
cg09132215	TAS1R1	TSS200													-0.077216
cg19453665	SERPINH1	Body													-0.0771765
cg03785456	NCKAP5	Body													-0.0770745
cg02791417															-0.0769625
cg14166756	ZNF774	TSS1500													-0.076815
cg03519880															-0.0767895
cg09867084	MACROD1	Body													-0.0767615
cg24717490	ITGA9	Body													-0.0765935
cg09130190	RCN1	Body													-0.0763975
cg23880533	NCOR2	Body													-0.076275
cg24971162	LOC154822	TSS200													-0.0760565
cg27412902	IL29	TSS1500													-0.07604
cg26987720	BAIAP2	Body													-0.075823
cg02785332	ROR2	Body													-0.0758185
cg14520423	PHYHD1	TSS1500													-0.0756355
cg03766851	MCFD2	5'UTR													-0.075606
cg13504933	WDR51A	Body													-0.0755035
cg20825769	CKMT1A	Body													-0.07549
cg07704718	ABHD6	TSS1500													-0.075426
cg10995297	TGM1	Body													-0.075407
cg02600349	LOC646851	5'UTR													-0.075163
cg06013833															-0.0751395
cg08527435	DOT1L	Body													-0.0749905
cg10861333	HDAC4	Body													-0.0749295
cg09181104															-0.0748495
cg09264377	ACP6	TSS1500													-0.074849
cg10932868															-0.074841
cg25362648	DAO	TSS200													-0.0746995
cg20764033	RFC2	Body													-0.074227
cg27252766															-0.0742105
cg09739165	KIAA0556	Body													-0.0742045
cg10202693	SEPN1	3'UTR													-0.073731
cg01468711	QPRT	Body													-0.0736695
cg16709443															-0.0736088
cg11249762	2017-09-09	5'UTR													-0.073403
cg13313498															-0.073001
cg08931849	ESYT3	Body													-0.072816
cg21174565	COLQ	TSS200													-0.0728025
cg16452565	AGAP1	Body													-0.0727725
cg19083265	2017-09-09	Body													-0.072235
cg12145349	NAA40	Body													-0.072231
cg14510567	CEP72	Body													-0.0721795
cg02363655	ZNF251	Body													-0.0721295
cg26632232	ZNF443	Body													-0.0721011
cg22959260	BMF	3'UTR													-0.071948
cg03065614	TMEM63B	5'UTR													-0.0717095
cg13571293															-0.071649
cg18497162	SPHK2	Body													-0.071645
cg22541341	CORO2B	Body													-0.071581
cg18924331	INF2	Body													-0.071551
cg06024391	BPGM	5'UTR													-0.0714685
cg06483739	RCN1	Body													-0.0714665
cg01498700	CTRB2	5'UTR													-0.071433
cg14900154	ANKFY1	Body													-0.07078
cg14118465	C14orf80	Body													-0.0704845
cg26839791	FAM171B	TSS1500													-0.069464
cg07349348															-0.069238
cg16523645	ITPK1	Body													-0.0691795
cg02448679	MNT	Body													-0.0691265
cg18125241	NCDN	Body													-0.069015
cg21785832	ASAP2	Body													-0.0689955
cg12769519															-0.0689385
cg03070297	DOCK1	Body													-0.0688545
cg27305939	MORN1	Body													-0.068737
cg13975404	C9orf47	3'UTR													-0.0687175
cg11232054	CUL4A	Body													-0.0686105
cg01976303	ANKRD11	5'UTR													-0.068568
cg02954284	MGC16703	Body													-0.068112
cg27606671															-0.0680295
cg20333001	HDLBP	5'UTR													-0.067895
cg15541890	SVIL	5'UTR													-0.067494
cg14606328	PDXK	3'UTR													-0.067445
cg05076677															-0.0673265
cg22364906															-0.0669765
cg05654103															-0.066721
cg15415462															-0.0663235
cg00350432	SMAD6	Body													-0.0661295
cg08549332	CUX1	Body													-0.0661255
cg04125800	RAB36	Body													-0.065891
cg04925841	SOX5	TSS200													-0.0658815
cg05967129	SND1	Body													-0.065609
cg11751688															-0.0652605
cg16658737	ZNF529	TSS1500													-0.064995
cg22831238	RASSF3	Body													-0.0649765
cg06298729	PTPRJ	Body													-0.0646725
cg00994984	LAMP1	TSS1500													-0.0645295
cg04367164	MYO7A	Body													-0.0645135
cg24004007	FBXL22	TSS1500													-0.064419
cg01944370	GNAI2	Body													-0.064342
cg18224798	KLHDC1	TSS1500													-0.0642615
cg01877565	MIR183	Body													-0.0641785
cg18382599	PPIH	Body													-0.0640255
cg05670717	C21orf70	Body													-0.0634955
cg15733792	ARHGEF2	Body													-0.0632625
cg05962055	TBC1D9	Body													-0.0623295
cg21291431	SORBS3	Body													-0.061748
cg27648270	MIR199A1	TSS200													-0.0616835
cg25903122	C19orf42	Body													-0.0614375
cg09163745															-0.0612445
cg01799602	PIGS	Body													-0.0612395
cg13170728	RCCD1	Body													-0.0611705
cg02806802	SHF	Body													-0.061155
cg04756168	APOC3	TSS1500													-0.0610995
cg27017414															-0.0608265
cg26899526	MYO16	Body													-0.060385
cg25501930	ProSAPiP1	Body													-0.0602875
cg10559585															-0.060069
cg20992429	TUBGCP3	Body													-0.0598635
cg10095654	EHMT2	3'UTR													-0.05982
cg01335372	SLC34A2	Body													-0.0594185
cg03388848															-0.058686
cg03001176	SLC6A17	Body													-0.0584105
cg24209874	SFRS8	Body													-0.057452
cg23129463	AFAP1L1	Body													-0.0571665
cg23700430	SRC	5'UTR													-0.0569605
cg08616182	SPATA2L	Body													-0.056415
cg09135441	GRIP1	TSS1500													-0.0561855
cg06622199	2017-09-09	Body													-0.055893
cg11020638	STAT5A	Body													-0.0558575
cg26782451	MAN2B1	TSS1500													-0.05551
cg08899291	ITFG3	5'UTR													-0.0552135
cg15806158															-0.0551935
cg00280270	AIFM3	5'UTR													-0.055139
cg09380409															-0.054872
cg17582391	GSK3B	TSS1500													-0.0547759
cg24994593	LDLRAD3	Body													-0.054389
cg04880611	MIR548H4	Body													-0.053863
cg25006092	PRELID1	1stExon													-0.0538555
cg01292626	FER1L4	Body													-0.0537335
cg19734752	ABCC3	Body													-0.0523625
cg10247878	CTSA	Body													-0.0516075
cg18502630	PTGDS	5'UTR													-0.0515645
cg24637349															-0.05154
cg18477816	IRF7	3'UTR													-0.0513675
cg03569283	SLC45A4	Body													-0.0507645
cg05923854	ISLR2	5'UTR													-0.05023
cg01324702	SIL1	Body													-0.0497565
cg05657090	RNASEH2A	TSS1500													-0.0494825
cg26093687	EIF3I	TSS1500													-0.0491915
cg05577957	GAK	Body													-0.0489275
cg13501181	C3orf50	Body													-0.0488289
cg09400531	API5	1stExon													-0.0483301
cg05632908	CRISPLD2	Body													-0.048009
cg20419072	ELOVL5	TSS200													-0.0476067
cg15051226	SCAND3	TSS200													-0.0475961
cg08993922	MAD1L1	Body													-0.047506
cg05514932	RETSAT	Body													-0.045544
cg02107558	PRKCZ	Body													-0.0453345
cg27367093	CLPB	TSS200													-0.043393
cg06194960	RHBDF1	Body													-0.042407
cg17838705	DDX20	1stExon													-0.0392093
cg13470367	MTF1	TSS1500													-0.037261
cg11660569															0.036885
cg23956036															0.0894349
cg00743788	MAPK12	TSS1500													0.091545
cg07472373	DRGX	Body													0.110667
cg09505788															0.118533
cg00414890															0.125734
cg03184410	SHROOM3	Body													0.129792
cg25560696															0.143712
cg16746026	ZNF438	5'UTR													0.172244
cg11854729															0.173378
cg10197305	ZNF718	Body													0.180963
cg20438915	PKP4	5'UTR													0.181261
cg22526139	RHCG	Body													0.182303
cg12717203	ZNF718	Body													0.209318
cg07097005															0.212002
cg16521245	CCDC163P	5'UTR													0.220133
cg16665064	MYO9A	5'UTR													0.222417
cg20211654															0.238575
cg05388281	ZNF718	Body													0.240836
cg24921221	LONRF1	Body													0.38027
cg20060396	SCGN	Body														-0.588398
cg24109612	ID4	TSS1500														-0.553423
cg04879381	LITAF	TSS1500														-0.513328
cg21155316	LGTN	Body														-0.490537
cg15048991	ADAMTS16	TSS1500														-0.477341
cg03569506	SLC16A13	1stExon														-0.455118
cg13683507	ADARB2	Body														-0.447198
cg16921310	ASCL1	5'UTR														-0.427807
cg04459413	HSPH1	Body														-0.344207
cg07725191	CSNK2B	Body														-0.341913
cg14589563	ATL3	1stExon														-0.339357
cg03715143	ID4	TSS1500														-0.307092
cg17252960	ID4	TSS1500														-0.303634
cg07997294	NEUROG2	3'UTR														-0.302318
cg10006979	SFTA2	TSS1500														-0.295503
cg13499300	MYADM	Body														-0.269213
cg13671299	EHD1	3'UTR														-0.261665
cg18460107	CLEC4C	TSS200														-0.251688
cg26718354	CDKN1C	TSS200														-0.248184
cg07919744	KIAA1370	3'UTR														-0.238633
cg09444818	PPP3CA	Body														-0.233666
cg26182487	ABLIM3	5'UTR														-0.229277
cg19331065	ODZ1	Body														-0.225325
cg13147822	MECOM	TSS1500														-0.22026
cg01656394																-0.21927
cg22884899	SLC16A13	TSS200														-0.216314
cg09543792	SLC16A13	TSS1500														-0.20852
cg06893389																-0.19935
cg16869281	TMEM89	5'UTR														-0.197639
cg27310092																-0.196528
cg21501358	KLHL14	TSS200														-0.189834
cg14838433	TMEM61	TSS200														-0.184579
cg17822947	CR1L	Body														-0.174615
cg19545623	NSUN7	TSS200														-0.169195
cg10200334	C14orf73	Body														-0.168098
cg05645557																-0.163922
cg02503159																-0.145173
cg07636088	HSPH1	TSS1500														-0.133459
cg25331703	LRRK1	TSS1500														-0.125035
cg24389606																-0.121146
cg27535502																-0.120481
cg08508988	NSUN7	5'UTR														-0.103691
cg04438362																-0.103299
cg02805871	SLC16A13	TSS1500														-0.0980085
cg09253211	ATL3	Body														-0.096233
cg04999479	ID4	3'UTR														-0.093063
cg07751698	MECOM	TSS200														-0.0833595
cg20492951	CDKN1C	TSS200														0.0435951
cg09863413																0.0626968
cg27294008	NEK4	TSS1500														0.0740805
cg20862860	TSSC1	TSS1500														0.0846727
cg01462829	HS3ST1	TSS1500														0.0852957
cg26430305	C4BPA	TSS200														0.0856075
cg27503117	RAVER1	3'UTR														0.0877366
cg01698167	HS3ST1	TSS1500														0.0896069
cg11371122	FAM86B2	TSS1500														0.0899385
cg13169072																0.0930727
cg11264499	MTX3	TSS200														0.0933783
cg02318347	HSPH1	Body														0.0934305
cg20841906	B3GALNT1	Body														0.0946788
cg01107801	SLC16A13	TSS1500														0.0958036
cg00468146	ID4	Body														0.0958092
cg07998070	LGTN	1stExon														0.0973315
cg10281977	TMEM179	TSS200														0.101696
cg17445839	NPB	TSS200														0.102785
cg16168014																0.106027
cg18344452	DYX1C1	5'UTR														0.106963
cg25215340	CDKN1C	TSS200														0.108209
cg24022528	ADCK2	Body														0.109317
cg09417761	BTBD12	Body														0.109953
cg07869434	SULT2B1	Body														0.110874
cg24535234	SLC16A13	5'UTR														0.111473
cg02432263																0.115876
cg24973150	HOXB7	TSS200														0.11633
cg18407864	PTK2B	Body														0.117673
cg08983961	NPB	TSS200														0.11841
cg13613853	KCTD15	5'UTR														0.119254
cg17819896	DPP9	Body														0.119992
cg16475891																0.121784
cg05740244	LDHC	5'UTR														0.122717
cg17738133	CDKN1C	TSS200														0.124404
cg01244124	UACA	Body														0.12555
cg07899551																0.130081
cg07379581	LAD1	3'UTR														0.135076
cg03698948	DAAM2	TSS1500														0.137112
cg21912093	PAPLN	5'UTR														0.138063
cg06238409	MECOM	5'UTR														0.140632
cg19848683	MECOM	1stExon														0.142024
cg24173049	SLC16A13	TSS200														0.142304
cg23502023																0.142681
cg01591369	C6orf52	TSS1500														0.143283
cg26932552	CDKN1C	TSS200														0.14363
cg24717935																0.144711
cg21775007	TDH	Body														0.145076
cg10662787	LGTN	TSS1500														0.145409
cg04936030	MACROD1	5'UTR														0.146486
cg02571503	CNST	Body														0.146731
cg07312445	NSUN7	5'UTR														0.147678
cg21532636																0.150922
cg19862839	TBX4	Body														0.151125
cg18132212	NSUN7	5'UTR														0.152736
cg07208513	LITAF	TSS1500														0.153501
cg16966520	LGTN	TSS1500														0.153999
cg01730944	CDKN1C	TSS200														0.157953
cg03712857																0.160478
cg22433325																0.161018
cg19343449	SFMBT2	Body														0.163375
cg14271531	ID4	TSS1500														0.166397
cg08462835	KCNC1	Body														0.167232
cg00127167	ADAMTS16	TSS1500														0.169846
cg00371418																0.169846
cg21936179	LGTN	TSS1500														0.170428
cg03278564																0.171879
cg08331513	CDKN1C	5'UTR														0.173519
cg27002185	CDKN1C	TSS200														0.174347
cg12715136	C10orf28	3'UTR														0.17446
cg11149743	HOXB7	TSS200														0.175523
cg25913520																0.176017
cg14151259	ID4	1stExon														0.178467
cg27205687	GUCY1A2	5'UTR														0.179781
cg09556825	HSPH1	TSS200														0.180974
cg22700854	NPB	TSS200														0.184088
cg13659933																0.189787
cg17167045																0.191133
cg24392818	CHRDL2	TSS1500														0.191863
cg05349083	KIAA0586	3'UTR														0.194423
cg10396546	ZSWIM2															0.200027
cg14978801																0.200491
cg04136610	ADAMTS16	TSS1500														0.201467
cg22546696	MGA	Body														0.202273
cg20081244	NPB	TSS200														0.203735
cg25312939																0.209728
cg00662684	EPHX4	1stExon														0.211464
cg20492436	RSBN1L	TSS200														0.216262
cg24332600	ATP6AP1	Body														0.216291
cg22831607	SFRP5	TSS200														0.217838
cg25916993																0.218167
cg21301063	ANKRD27	3'UTR														0.218339
cg15268803	C14orf73	Body														0.219474
cg03545635	CHST12	5'UTR														0.220419
cg22964985																0.220608
cg17069396	EBF4	Body														0.224383
cg24163563	LRRK1	TSS200														0.224401
cg24856258	MGA	TSS1500														0.225735
cg14491535	JAZF1	Body														0.227308
cg09414002	C8orf33	TSS200														0.229035
cg04627871	CLIC1	Body														0.230573
cg06062940	PNPLA5	5'UTR														0.236315
cg21577651	SLC16A13	TSS1500														0.237853
cg20510845	HOXB7	TSS200														0.238712
cg04334422	ACOX3	Body														0.244074
cg14710459																0.248362
cg14708893																0.252052
cg07716089	PEMT	Body														0.261404
cg17434043	CDKN1C	TSS200														0.264963
cg09133892																0.27079
cg26044340	C4BPA	Body														0.290434
cg27420520	ASCL1	TSS1500														0.291117
cg06593447																0.293816
cg22877851	MTHFR	5'UTR														0.29917
cg16409651	LITAF	TSS1500														0.308917
cg18000985	USP9X	Body														0.326149
cg17305436	ID4	1stExon														0.331344
cg05989775	CDKN1C	5'UTR														0.338104
cg05754377																0.357583
cg04752818	INTS1	Body														0.51293
